# Supplementary material for: Analysis of the genetic variation in Mycobacterium tuberculosis strains by multiple genome alignments
Source: BMC Res Notes. 2008 Nov 7;1:110. doi: 10.1186/1756-0500-1-110 (PMC2590607; doi:10.1186/1756-0500-1-110)
Supplement: Additional file 2 — Islandanalyser package. The scripts were built using Perl 5. In order to execute them the module Chart::Plot (available at ) and the module GD must be installed. It works on any operating system that supports Perl, a list of systems where Perl is available can be obtained at . Contents: genoma.pl, max.pl and Graph.pl and proper documentation. [file 1756-0500-1-110-S2.zip]

Archive with 14 entries (9 files):
- Islandsanalyzer/
- Islandsanalyzer/.DS_Store
- __MACOSX/
- __MACOSX/Islandsanalyzer/
- __MACOSX/Islandsanalyzer/._.DS_Store
- Islandsanalyzer/genoma.pl
- Islandsanalyzer/graph.pl
- Islandsanalyzer/html/
- Islandsanalyzer/html/genoma.html
- Islandsanalyzer/html/graph.html
- Islandsanalyzer/man/
- Islandsanalyzer/man/genoma.1
- Islandsanalyzer/man/graph.1
- Islandsanalyzer/max.pl
