# Supplementary material for: Analysis of the genetic variation in Mycobacterium tuberculosis strains by multiple genome alignments
Source: BMC Res Notes. 2008 Nov 7;1:110. doi: 10.1186/1756-0500-1-110 (PMC2590607; doi:10.1186/1756-0500-1-110)
Supplement: Additional file 2 — Islandanalyser package. The scripts were built using Perl 5. In order to execute them the module Chart::Plot (available at ) and the module GD must be installed. It works on any operating system that supports Perl, a list of systems where Perl is available can be obtained at . Contents: genoma.pl, max.pl and Graph.pl and proper documentation. [file 1756-0500-1-110-S2.zip › Islandsanalyzer/genoma.pl]

#!/usr/bin/perl
#
use strict;
# Variable to keep the options the user on the command line
my %options;

#
# Functions 
#
#
# Calculate the window.
# For each position in each genome:
# Push current element in the temporary window
# If the temporary window size is bigger than (window_size - 1)/2 +1 remove the first element
# Take the sum of (window_size -1) /2 elements into the current element
# Add all of the temporary window into the current element
sub calculate_window
{
	my($window_size,@genomes) = @_;
	my(@temporary_window) = ();
	my($row,$col,$a, $number);
	# Make sure the window size is odd
	$window_size++ if($window_size%2==0);
	foreach $row (@genomes) {
		print "Next row\n";
		@temporary_window = ();
		for($col=0;$col < scalar(@$row);$col++) {
			print "Column $col ".localtime()."\n" if($col%10000)==0;
			# Push current element in the temporary window
			push @temporary_window, @$row[$col];
			# If the temporary window size is bigger than (window_size - 1)/2 +1 remove the first element
			if(scalar(@temporary_window) > 1+($window_size-1)/2) {
				shift @temporary_window;
			}
			# Take the sum of (window_size -1) /2 elements into the current element
			@$row[$col]=0;	
			for($a=1;$a<=($window_size -1)/2;$a++) {
				@$row[$col]+=@$row[$col+$a];	
			}
			# Add all of the temporary window into the current element
			foreach $number (@temporary_window) {
				@$row[$col]+=$number;
			}
		}
	}
	@genomes;
}
#
# Read the island file.
# The data structure is as follows:
# <genome 1>\t<position 1,g1>\t<position 2,g1>\t<genome 2>\t<position 1,g2>\t<position 2,g2>
sub fill_data_structure($ $) 
{
	my($filename,$genome_count) = @_;
	my(@genomes);
	open ISLAND, "$filename" || die "Can't open $filename $!\n";
	while(<ISLAND>) {
		my($gen1, $start1, $end1, $gen2, $start2, $end2) = split /\t/;
		next unless ($gen1 < $genome_count && $gen2 < $genome_count);
		# No do something with what you have just read
		my $a;
		for($a = $start1; $a <= $end1; $a++) {
			$genomes[$gen1][$a]++;
		}
		for($a = $start2; $a <= $end2; $a++) {
			$genomes[$gen2][$a]++;
		}
	}
	close ISLAND;
	@genomes;
}

#
# Read command line parameters
sub init() 
{
	use Getopt::Std;
	getopts("f:c:w:o:",\%options) or (print "Unable to get options\n" && usage());
}
#
# Print a matrix
sub print_matrix(@) 
{
	my(@matrix) = @_;
	my $a;
	my $row;
	my $col;
	print "  0123456789\n";
	foreach $row (@matrix) {
		print $a++." ";
		foreach $col (@$row) {
			print $col||"0";
		}
		print  "\n";
	}
}
#
# Print a usage message
sub usage() 
{
	print STDOUT << "EOF";

Analyze island files and create graphs.
usage: $0 -f <island-file> -c <genome-count> -w <window-size>

 -f      : The name of the island file
 -c      : The number of genomes to analyze
 -w      : Window size to use
 -o      : File to write the output to. Default output.tsv

EOF
	exit;
}
# 
# Write the results to a file
sub write_to_file
{
	my($filename,@genomes) = @_;
	open OUTPUT, ">$filename" || die "Can't open $filename $!\n";
	my($row);
	foreach $row (@genomes) {
		print OUTPUT  join "\t", @$row;
		print OUTPUT  "\n";
	}
	close OUTPUT;
}
##################
# Main 
##################

init();
usage() unless ( -f $options{f});
usage() unless ($options{c}>0);
usage() unless ($options{w}>0);
$options{o} = "output.tsv" unless($options{o});
# We know at this point that the options are ok
my (@genomes) = fill_data_structure($options{f},$options{c});
@genomes = calculate_window($options{w},@genomes);
print_matrix(@genomes);
write_to_file($options{o},@genomes);

__END__

=head1 NAME

genoma - Analyze island files and create a TSV description of their window averaged differences.

=head1 SYNOPSIS

 genoma.pl -f <island-file> -c <genome-count> -w <window-size>

 -f      : The name of the island file
 -c      : The number of genomes to analyze
 -w      : Window size to use
 -o      : File to write the output to. Default output.tsv

=head1 DESCRIPTION

This program is meant to perform the first step in converting an island file into a graph.

Genoma performs the following steps:

=over 4

=item 1

Read the island plain text file into a memory structure. The memory structure is simply a matrix in $genomes[$a][$b] where $a is the number of the genome and $b is the position within that genome.

=item 2

With this matrix of 0 and 1 and a window of size $w (provided by the user on the script's startup arguments) the system put into each position ($col) the sum of the $w sized chunk of genome pieces. By doing this the position $genome[$a] contains the sum of the elements between $genome[$a-$w/2] and $genome[$a+$w/2].

=item 3

This genome information that has just been created is now written to tab separated file, with one line for each genome, and inside each line the list of window added values for each position.

=back
