# Supplementary material for: Analysis of the genetic variation in Mycobacterium tuberculosis strains by multiple genome alignments
Source: BMC Res Notes. 2008 Nov 7;1:110. doi: 10.1186/1756-0500-1-110 (PMC2590607; doi:10.1186/1756-0500-1-110)
Supplement: Additional file 2 — Islandanalyser package. The scripts were built using Perl 5. In order to execute them the module Chart::Plot (available at ) and the module GD must be installed. It works on any operating system that supports Perl, a list of systems where Perl is available can be obtained at . Contents: genoma.pl, max.pl and Graph.pl and proper documentation. [file 1756-0500-1-110-S2.zip › Islandsanalyzer/graph.pl]

#!/usr/bin/perl
# Given the matrix generated for each genome with genoma.pl
# this section plots genomic islands, which are described  
# as genome positions where the value in the matrix is different from zero.
# The value obtained with max.pl must replace the value stated in the 
# variable my $max in order to do a correct color normalization.
# The graph is plotted in a square with a base of 25000, in which
# the Y axis is the residue and the X axis is the result.
use strict;
# Variable to keep the options the user on the command line
my %options;
# The number to use to divide rows and columns
my $base = 25000;
# The number to use when converting colors. 
my $max=255;
#
# Functions 
#
#
# Creates a graph from and array of x,y,color point. The array then should come as
# (x1,y1,color1,x2,y2,color2.....)
sub create_graph {
	my(@xycolor) = @_;
	use Chart::Plot;
	my $img = Chart::Plot->new(1024,768);
	# datax and datay are matrixes with a row for each color
	my @datax;
	my @datay;
 	my $x;
	my $y;
	my $color;
	while(@xycolor) {
		$x = shift @xycolor;
		$y = shift @xycolor;
		$color = shift @xycolor;	
		push @{$datax[$color]}, $x;
		push @{$datay[$color]}, $y;
	}
	for(my $a=0;$a<10;$a++) {
		$img->setData (\@{$datax[$a]}, \@{$datay[$a]}, 'points line color'.scalar($a));
	}
#$img->setGraphOptions ('horGraphOffset' => 75,
#		'vertGraphOffset' => 100,
#		'title' => 'My Graph Title',
#		'horAxisLabel' => 'my X label',
#		'vertAxisLabel' => 'my Y label' );

	print $img->draw();
}

# 
# Find the pockets of non zero values and their average value.
#
# Paramaters:
#  The number of the genome to take out (1 is the first)
sub find_nonzeroes
{
	my ($genomeNumber,$minY,$maxY,$minX,$maxX) = @_;
	$genomeNumber--;
	my @answer;
	my @line;
	my $totalNonZero;
	my $currentNonZero;
	my $isNumber;
	my $firstNonZero;
	my $current;
	my $currentValue;
	my $currentGenome;

	while(<>) {
		if($currentGenome!=$genomeNumber) {
			# keep looping	
			$currentGenome++;
			next;
		}	
		@line  = split /\t/;
		$current = 0;
		foreach (@line)  {
			if($_ > 0) {
				my $y = int($current / $base);
				my $x = $current % $base;
				if($y >= $minY && ($maxY==0 || $y <= $maxY)) {
					push @answer, $x - $minX;
					push @answer, $y-$minY;
					my $average= $_;
					$average = $max if($average>$max);
					# Convert [0..$max] to [0..9]
					$average = int((10*$average-1)/$max);
					# The color
					push @answer, $average;
				}
			}
			$current++;
		}
		$currentGenome++;
	}
	@answer;
}

# Read command line parameters
sub init() 
{
	use Getopt::Std;
	getopts("g:n:x:a:b:",\%options) or (print "Unable to get options\n" && usage());
}
#
# Print a usage message
sub usage() 
{
print STDOUT << "EOF";

With the analysis from island files create a graph
usage: $0 -g <genome-number> <options> < <genome-result-file> > <png-output-file>

-g      : The number of the genome to analyze. 1 is the first
-n	: Set the minimum y to use (0)
-x 	: Set the maximum y to use (unbounded)
-a	: Set the minimum x to use (0)
-b 	: Set the maximum x to use (unbounded)

EOF
exit;
}
##################
# Main 
##################
init();
usage() unless ($options{g}>0);
print STDERR "Buscando entradas que no sean cero\n";
my @xycolor = find_nonzeroes($options{g}, $options{n}, $options{x}, $options{a},$options{b});
print STDERR "Generando grafica\n";
create_graph(@xycolor);


__END__

=head1 NAME

graph - Take a TSV description of window averaged differences for island files and create a 2D graph of it.

=head1 SYNOPSIS

 graph.pl -g <genome-number> <options> < <genome-result-file> > <png-output-file>

 -g : The number of the genome to analyze. 1 is the first
 -n : Set the minimum y to use (0)
 -x : Set the maximum y to use (unbounded)
 -a : Set the minimum x to use (0)
 -b : Set the maximum x to use (unbounded)

=head1 DESCRIPTION

This program is meant to perform the second step in converting an island file into a graph.
The matrix in the entry is supposed to be sparse, that is, it is supposed to contain a lot of zeroes. This program plots the places that contain numbers different from zero as colored spaces on a graph. Because the entry data was "window normalized" colores spaces will tend to cluster.

With this in mind a point in the graph has three attributes:

=over 4

=item * 

The X position which gives the position of the difference within the genome in intervals of 25000. This means that if the point is in position 10 in X it will correspond to position 25000 * 10 in the actual genome.

=item * 

The Y position which gives the position of the difference within the genome as a modulo of 25000. This means that point that have the same Y but different X are not really related.

=item * 

The color of the point, the darker the more differences there are in the selected spot. By default the program is configured to use 255 as the biggest possible value for the sum of differences. If the maximum amount is more than 255 then points with values of 255 and more will all be black, thus making it impossible to distinguis within them. On the other hand, is the maximum amount is less that 255 then the graph will have no significantly dark areas, even if there are differences.

=back 

This script uses the Chart::Plot to create the graph and writes to standard output as a PNG file.
