# Supplementary material for: Analysis of the genetic variation in Mycobacterium tuberculosis strains by multiple genome alignments
Source: BMC Res Notes. 2008 Nov 7;1:110. doi: 10.1186/1756-0500-1-110 (PMC2590607; doi:10.1186/1756-0500-1-110)
Supplement: Additional file 2 — Islandanalyser package. The scripts were built using Perl 5. In order to execute them the module Chart::Plot (available at ) and the module GD must be installed. It works on any operating system that supports Perl, a list of systems where Perl is available can be obtained at . Contents: genoma.pl, max.pl and Graph.pl and proper documentation. [file 1756-0500-1-110-S2.zip › Islandsanalyzer/man/genoma.1]

.\" Automatically generated by Pod::Man v1.37, Pod::Parser v1.32
.\"
.\" Standard preamble:
.\" ========================================================================
.de Sh \" Subsection heading
.br
.if t .Sp
.ne 5
.PP
\fB\\$1\fR
.PP
..
.de Sp \" Vertical space (when we can't use .PP)
.if t .sp .5v
.if n .sp
..
.de Vb \" Begin verbatim text
.ft CW
.nf
.ne \\$1
..
.de Ve \" End verbatim text
.ft R
.fi
..
.\" Set up some character translations and predefined strings.  \*(-- will
.\" give an unbreakable dash, \*(PI will give pi, \*(L" will give a left
.\" double quote, and \*(R" will give a right double quote.  \*(C+ will
.\" give a nicer C++.  Capital omega is used to do unbreakable dashes and
.\" therefore won't be available.  \*(C` and \*(C' expand to `' in nroff,
.\" nothing in troff, for use with C<>.
.tr \(*W-
.ds C+ C\v'-.1v'\h'-1p'\s-2+\h'-1p'+\s0\v'.1v'\h'-1p'
.ie n \{\
.    ds -- \(*W-
.    ds PI pi
.    if (\n(.H=4u)&(1m=24u) .ds -- \(*W\h'-12u'\(*W\h'-12u'-\" diablo 10 pitch
.    if (\n(.H=4u)&(1m=20u) .ds -- \(*W\h'-12u'\(*W\h'-8u'-\"  diablo 12 pitch
.    ds L" ""
.    ds R" ""
.    ds C` ""
.    ds C' ""
'br\}
.el\{\
.    ds -- \|\(em\|
.    ds PI \(*p
.    ds L" ``
.    ds R" ''
'br\}
.\"
.\" If the F register is turned on, we'll generate index entries on stderr for
.\" titles (.TH), headers (.SH), subsections (.Sh), items (.Ip), and index
.\" entries marked with X<> in POD.  Of course, you'll have to process the
.\" output yourself in some meaningful fashion.
.if \nF \{\
.    de IX
.    tm Index:\\$1\t\\n%\t"\\$2"
..
.    nr % 0
.    rr F
.\}
.\"
.\" For nroff, turn off justification.  Always turn off hyphenation; it makes
.\" way too many mistakes in technical documents.
.hy 0
.if n .na
.\"
.\" Accent mark definitions (@(#)ms.acc 1.5 88/02/08 SMI; from UCB 4.2).
.\" Fear.  Run.  Save yourself.  No user-serviceable parts.
.    \" fudge factors for nroff and troff
.if n \{\
.    ds #H 0
.    ds #V .8m
.    ds #F .3m
.    ds #[ \f1
.    ds #] \fP
.\}
.if t \{\
.    ds #H ((1u-(\\\\n(.fu%2u))*.13m)
.    ds #V .6m
.    ds #F 0
.    ds #[ \&
.    ds #] \&
.\}
.    \" simple accents for nroff and troff
.if n \{\
.    ds ' \&
.    ds ` \&
.    ds ^ \&
.    ds , \&
.    ds ~ ~
.    ds /
.\}
.if t \{\
.    ds ' \\k:\h'-(\\n(.wu*8/10-\*(#H)'\'\h"|\\n:u"
.    ds ` \\k:\h'-(\\n(.wu*8/10-\*(#H)'\`\h'|\\n:u'
.    ds ^ \\k:\h'-(\\n(.wu*10/11-\*(#H)'^\h'|\\n:u'
.    ds , \\k:\h'-(\\n(.wu*8/10)',\h'|\\n:u'
.    ds ~ \\k:\h'-(\\n(.wu-\*(#H-.1m)'~\h'|\\n:u'
.    ds / \\k:\h'-(\\n(.wu*8/10-\*(#H)'\z\(sl\h'|\\n:u'
.\}
.    \" troff and (daisy-wheel) nroff accents
.ds : \\k:\h'-(\\n(.wu*8/10-\*(#H+.1m+\*(#F)'\v'-\*(#V'\z.\h'.2m+\*(#F'.\h'|\\n:u'\v'\*(#V'
.ds 8 \h'\*(#H'\(*b\h'-\*(#H'
.ds o \\k:\h'-(\\n(.wu+\w'\(de'u-\*(#H)/2u'\v'-.3n'\*(#[\z\(de\v'.3n'\h'|\\n:u'\*(#]
.ds d- \h'\*(#H'\(pd\h'-\w'~'u'\v'-.25m'\f2\(hy\fP\v'.25m'\h'-\*(#H'
.ds D- D\\k:\h'-\w'D'u'\v'-.11m'\z\(hy\v'.11m'\h'|\\n:u'
.ds th \*(#[\v'.3m'\s+1I\s-1\v'-.3m'\h'-(\w'I'u*2/3)'\s-1o\s+1\*(#]
.ds Th \*(#[\s+2I\s-2\h'-\w'I'u*3/5'\v'-.3m'o\v'.3m'\*(#]
.ds ae a\h'-(\w'a'u*4/10)'e
.ds Ae A\h'-(\w'A'u*4/10)'E
.    \" corrections for vroff
.if v .ds ~ \\k:\h'-(\\n(.wu*9/10-\*(#H)'\s-2\u~\d\s+2\h'|\\n:u'
.if v .ds ^ \\k:\h'-(\\n(.wu*10/11-\*(#H)'\v'-.4m'^\v'.4m'\h'|\\n:u'
.    \" for low resolution devices (crt and lpr)
.if \n(.H>23 .if \n(.V>19 \
\{\
.    ds : e
.    ds 8 ss
.    ds o a
.    ds d- d\h'-1'\(ga
.    ds D- D\h'-1'\(hy
.    ds th \o'bp'
.    ds Th \o'LP'
.    ds ae ae
.    ds Ae AE
.\}
.rm #[ #] #H #V #F C
.\" ========================================================================
.\"
.IX Title "GENOMA 1"
.TH GENOMA 1 "2008-04-28" "perl v5.8.8" "User Contributed Perl Documentation"
.SH "NAME"
genoma \- Analyze island files and create a 2D representation of their differences.
.SH "SYNOPSIS"
.IX Header "SYNOPSIS"
.Vb 1
\& $0 \-f <island\-file> \-c <genome\-count> \-w <window\-size>
.Ve
.PP
.Vb 4
\& \-f      : The name of the island file
\& \-c      : The number of genomes to analyze
\& \-w      : Window size to use
\& \-o      : File to write the output to. Default output.tsv
.Ve
.SH "DESCRIPTION"
.IX Header "DESCRIPTION"
This program performs the following steps:
.IP "1" 4
.IX Item "1"
Read the island plain text file into a memory structure. The memory structure is simply a matrix in \f(CW$genomes\fR[$a][$b] where \f(CW$a\fR is the number of the genome and \f(CW$b\fR is the position within that genome.
.IP "2" 4
.IX Item "2"
With this matrix of 0 and 1 and a window of size \f(CW$w\fR (provided by the user on the script's startup arguments) the system put into each position ($col) the sum of the \f(CW$w\fR sized chunk of genome pieces. By doing this the position \f(CW$genome\fR[$a] contains the sum of the elements between \f(CW$genome\fR[$a\-$w/2] and \f(CW$genome\fR[$a+$w/2].
.IP "3" 4
.IX Item "3"
This genome information that has just been created is now written to tab separated file, with one line for each genome, and inside each line the list of window added values for each position.
