# Supplementary material for: Analysis of the genetic variation in Mycobacterium tuberculosis strains by multiple genome alignments
Source: BMC Res Notes. 2008 Nov 7;1:110. doi: 10.1186/1756-0500-1-110 (PMC2590607; doi:10.1186/1756-0500-1-110)
Supplement: Additional file 2 — Islandanalyser package. The scripts were built using Perl 5. In order to execute them the module Chart::Plot (available at ) and the module GD must be installed. It works on any operating system that supports Perl, a list of systems where Perl is available can be obtained at . Contents: genoma.pl, max.pl and Graph.pl and proper documentation. [file 1756-0500-1-110-S2.zip › Islandsanalyzer/man/graph.1]

.\" Automatically generated by Pod::Man v1.37, Pod::Parser v1.32
.\"
.\" Standard preamble:
.\" ========================================================================
.de Sh \" Subsection heading
.br
.if t .Sp
.ne 5
.PP
\fB\\$1\fR
.PP
..
.de Sp \" Vertical space (when we can't use .PP)
.if t .sp .5v
.if n .sp
..
.de Vb \" Begin verbatim text
.ft CW
.nf
.ne \\$1
..
.de Ve \" End verbatim text
.ft R
.fi
..
.\" Set up some character translations and predefined strings.  \*(-- will
.\" give an unbreakable dash, \*(PI will give pi, \*(L" will give a left
.\" double quote, and \*(R" will give a right double quote.  \*(C+ will
.\" give a nicer C++.  Capital omega is used to do unbreakable dashes and
.\" therefore won't be available.  \*(C` and \*(C' expand to `' in nroff,
.\" nothing in troff, for use with C<>.
.tr \(*W-
.ds C+ C\v'-.1v'\h'-1p'\s-2+\h'-1p'+\s0\v'.1v'\h'-1p'
.ie n \{\
.    ds -- \(*W-
.    ds PI pi
.    if (\n(.H=4u)&(1m=24u) .ds -- \(*W\h'-12u'\(*W\h'-12u'-\" diablo 10 pitch
.    if (\n(.H=4u)&(1m=20u) .ds -- \(*W\h'-12u'\(*W\h'-8u'-\"  diablo 12 pitch
.    ds L" ""
.    ds R" ""
.    ds C` ""
.    ds C' ""
'br\}
.el\{\
.    ds -- \|\(em\|
.    ds PI \(*p
.    ds L" ``
.    ds R" ''
'br\}
.\"
.\" If the F register is turned on, we'll generate index entries on stderr for
.\" titles (.TH), headers (.SH), subsections (.Sh), items (.Ip), and index
.\" entries marked with X<> in POD.  Of course, you'll have to process the
.\" output yourself in some meaningful fashion.
.if \nF \{\
.    de IX
.    tm Index:\\$1\t\\n%\t"\\$2"
..
.    nr % 0
.    rr F
.\}
.\"
.\" For nroff, turn off justification.  Always turn off hyphenation; it makes
.\" way too many mistakes in technical documents.
.hy 0
.if n .na
.\"
.\" Accent mark definitions (@(#)ms.acc 1.5 88/02/08 SMI; from UCB 4.2).
.\" Fear.  Run.  Save yourself.  No user-serviceable parts.
.    \" fudge factors for nroff and troff
.if n \{\
.    ds #H 0
.    ds #V .8m
.    ds #F .3m
.    ds #[ \f1
.    ds #] \fP
.\}
.if t \{\
.    ds #H ((1u-(\\\\n(.fu%2u))*.13m)
.    ds #V .6m
.    ds #F 0
.    ds #[ \&
.    ds #] \&
.\}
.    \" simple accents for nroff and troff
.if n \{\
.    ds ' \&
.    ds ` \&
.    ds ^ \&
.    ds , \&
.    ds ~ ~
.    ds /
.\}
.if t \{\
.    ds ' \\k:\h'-(\\n(.wu*8/10-\*(#H)'\'\h"|\\n:u"
.    ds ` \\k:\h'-(\\n(.wu*8/10-\*(#H)'\`\h'|\\n:u'
.    ds ^ \\k:\h'-(\\n(.wu*10/11-\*(#H)'^\h'|\\n:u'
.    ds , \\k:\h'-(\\n(.wu*8/10)',\h'|\\n:u'
.    ds ~ \\k:\h'-(\\n(.wu-\*(#H-.1m)'~\h'|\\n:u'
.    ds / \\k:\h'-(\\n(.wu*8/10-\*(#H)'\z\(sl\h'|\\n:u'
.\}
.    \" troff and (daisy-wheel) nroff accents
.ds : \\k:\h'-(\\n(.wu*8/10-\*(#H+.1m+\*(#F)'\v'-\*(#V'\z.\h'.2m+\*(#F'.\h'|\\n:u'\v'\*(#V'
.ds 8 \h'\*(#H'\(*b\h'-\*(#H'
.ds o \\k:\h'-(\\n(.wu+\w'\(de'u-\*(#H)/2u'\v'-.3n'\*(#[\z\(de\v'.3n'\h'|\\n:u'\*(#]
.ds d- \h'\*(#H'\(pd\h'-\w'~'u'\v'-.25m'\f2\(hy\fP\v'.25m'\h'-\*(#H'
.ds D- D\\k:\h'-\w'D'u'\v'-.11m'\z\(hy\v'.11m'\h'|\\n:u'
.ds th \*(#[\v'.3m'\s+1I\s-1\v'-.3m'\h'-(\w'I'u*2/3)'\s-1o\s+1\*(#]
.ds Th \*(#[\s+2I\s-2\h'-\w'I'u*3/5'\v'-.3m'o\v'.3m'\*(#]
.ds ae a\h'-(\w'a'u*4/10)'e
.ds Ae A\h'-(\w'A'u*4/10)'E
.    \" corrections for vroff
.if v .ds ~ \\k:\h'-(\\n(.wu*9/10-\*(#H)'\s-2\u~\d\s+2\h'|\\n:u'
.if v .ds ^ \\k:\h'-(\\n(.wu*10/11-\*(#H)'\v'-.4m'^\v'.4m'\h'|\\n:u'
.    \" for low resolution devices (crt and lpr)
.if \n(.H>23 .if \n(.V>19 \
\{\
.    ds : e
.    ds 8 ss
.    ds o a
.    ds d- d\h'-1'\(ga
.    ds D- D\h'-1'\(hy
.    ds th \o'bp'
.    ds Th \o'LP'
.    ds ae ae
.    ds Ae AE
.\}
.rm #[ #] #H #V #F C
.\" ========================================================================
.\"
.IX Title "GRAPH 1"
.TH GRAPH 1 "2008-04-28" "perl v5.8.8" "User Contributed Perl Documentation"
.SH "NAME"
graph \- Take a TSV description of window averaged differences for island files and create a 2D graph of it.
.SH "SYNOPSIS"
.IX Header "SYNOPSIS"
.Vb 1
\& graph.pl \-g <genome\-number> <options> < <genome\-result\-file> > <png\-output\-file>
.Ve
.PP
.Vb 5
\& \-g : The number of the genome to analyze. 1 is the first
\& \-n : Set the minimum y to use (0)
\& \-x : Set the maximum y to use (unbounded)
\& \-a : Set the minimum x to use (0)
\& \-b : Set the maximum x to use (unbounded)
.Ve
.SH "DESCRIPTION"
.IX Header "DESCRIPTION"
This program is meant to perform the second step in converting an island file into a graph.
The matrix in the entry is supposed to be sparse, that is, it is supposed to contain a lot of zeroes. This program plots the places that contain numbers different from zero as colored spaces on a graph. Because the entry data was \*(L"window normalized\*(R" colores spaces will tend to cluster.
.PP
With this in mind a point in the graph has three attributes:
.IP "\(bu" 4
The X position which gives the position of the difference within the genome in intervals of 25000. This means that if the point is in position 10 in X it will correspond to position 25000 * 10 in the actual genome.
.IP "\(bu" 4
The Y position which gives the position of the difference within the genome as a modulo of 25000. This means that point that have the same Y but different X are not really related.
.IP "\(bu" 4
The color of the point, the darker the more differences there are in the selected spot. By default the program is configured to use 255 as the biggest possible value for the sum of differences. If the maximum amount is more than 255 then points with values of 255 and more will all be black, thus making it impossible to distinguis within them. On the other hand, is the maximum amount is less that 255 then the graph will have no significantly dark areas, even if there are differences.
