# Supplementary material for: Analysis of the genetic variation in Mycobacterium tuberculosis strains by multiple genome alignments
Source: BMC Res Notes. 2008 Nov 7;1:110. doi: 10.1186/1756-0500-1-110 (PMC2590607; doi:10.1186/1756-0500-1-110)
Supplement: Additional file 2 — Islandanalyser package. The scripts were built using Perl 5. In order to execute them the module Chart::Plot (available at ) and the module GD must be installed. It works on any operating system that supports Perl, a list of systems where Perl is available can be obtained at . Contents: genoma.pl, max.pl and Graph.pl and proper documentation. [file 1756-0500-1-110-S2.zip › Islandsanalyzer/max.pl]

#
# Finds the maximum value in the matrix by standar input
use strict;
my @line;
my $max;
	print "Opening\n";
while(<>) {
	print "Chop\n";
	@line  = split /\t/;
	print "Read\n";
	map { $max = $_ if($_>$max) } @line;	
	print "Max\n";
}
print "The maximum value is $max\n";
